# Supplementary material for: Disulfidptosis-associated lncRNAs predict breast cancer subtypes
Source: Sci Rep. 2023 Sep 27;13:16268. doi: 10.1038/s41598-023-43414-1 (PMC10533517; doi:10.1038/s41598-023-43414-1)
Supplement: Supplementary file 1 — Supplementary Table S1. [file 41598_2023_43414_MOESM1_ESM.xlsx]

## Sheet: table_S1
	Sample collection and grouping of TCGA-BRCA dataset
Subtype	Training data(n)	Testing data(n)
Basal	124	53
Her2	52	21
LumA	362	154
lumB	135	57
Normal	103	43
Total	776	328
We obtained 1104 BRCA samples from the TCGA database and classified the subtypes of TCGA-BRCA patients based on the literature (33397968). The patients were then randomly divided into a training group (n=776) and a test group (n=328) at a ratio of 7:3.

## Sheet: train_data
samples	subtype
TCGA-3C-AAAU-01A-11R-A41B-07	LumA
TCGA-3C-AALI-01A-11R-A41B-07	Her2
TCGA-3C-AALJ-01A-31R-A41B-07	LumB
TCGA-3C-AALK-01A-11R-A41B-07	LumA
TCGA-5L-AAT0-01A-12R-A41B-07	LumA
TCGA-A1-A0SD-01A-11R-A115-07	LumA
TCGA-A1-A0SF-01A-11R-A144-07	LumA
TCGA-A1-A0SH-01A-11R-A084-07	LumA
TCGA-A1-A0SJ-01A-11R-A084-07	LumA
TCGA-A1-A0SK-01A-12R-A084-07	Basal
TCGA-A1-A0SO-01A-22R-A084-07	Basal
TCGA-A1-A0SQ-01A-21R-A144-07	LumA
TCGA-A2-A04P-01A-31R-A034-07	Basal
TCGA-A2-A04R-01A-41R-A109-07	LumB
TCGA-A2-A04T-01A-21R-A034-07	Basal
TCGA-A2-A04U-01A-11R-A115-07	Basal
TCGA-A2-A04W-01A-31R-A115-07	Her2
TCGA-A2-A04X-01A-21R-A034-07	Her2
TCGA-A2-A0CK-01A-11R-A22K-07	LumA
TCGA-A2-A0CL-01A-11R-A115-07	Normal
TCGA-A2-A0CM-01A-31R-A034-07	Basal
TCGA-A2-A0CO-01A-13R-A22K-07	LumA
TCGA-A2-A0CR-01A-11R-A22K-07	LumA
TCGA-A2-A0CT-01A-31R-A056-07	LumA
TCGA-A2-A0CU-01A-12R-A034-07	LumA
TCGA-A2-A0CV-01A-31R-A115-07	LumA
TCGA-A2-A0CW-01A-21R-A115-07	LumB
TCGA-A2-A0CX-01A-21R-A00Z-07	Her2
TCGA-A2-A0CY-01A-12R-A034-07	LumB
TCGA-A2-A0D1-01A-11R-A034-07	Her2
TCGA-A2-A0D2-01A-21R-A034-07	Basal
TCGA-A2-A0EM-01A-11R-A034-07	LumA
TCGA-A2-A0EN-01A-13R-A084-07	LumA
TCGA-A2-A0EO-01A-11R-A034-07	LumA
TCGA-A2-A0ER-01A-21R-A034-07	LumA
TCGA-A2-A0ET-01A-31R-A034-07	LumA
TCGA-A2-A0EU-01A-22R-A056-07	LumA
TCGA-A2-A0EV-01A-11R-A034-07	LumA
TCGA-A2-A0EW-01A-21R-A115-07	LumA
TCGA-A2-A0EX-01A-21R-A034-07	LumA
TCGA-A2-A0EY-01A-11R-A034-07	LumB
TCGA-A2-A0ST-01A-12R-A084-07	Basal
TCGA-A2-A0SU-01A-11R-A084-07	LumA
TCGA-A2-A0SW-01A-11R-A084-07	LumB
TCGA-A2-A0SY-01A-31R-A084-07	LumA
TCGA-A2-A0T2-01A-11R-A084-07	Basal
TCGA-A2-A0T3-01A-21R-A115-07	LumB
TCGA-A2-A0T6-01A-11R-A084-07	LumA
TCGA-A2-A0YC-01A-11R-A109-07	LumA
TCGA-A2-A0YD-01A-11R-A109-07	LumA
TCGA-A2-A0YE-01A-11R-A109-07	Basal
TCGA-A2-A0YF-01A-21R-A109-07	LumA
TCGA-A2-A0YG-01A-21R-A109-07	LumB
TCGA-A2-A0YJ-01A-11R-A109-07	Basal
TCGA-A2-A0YK-01A-22R-A109-07	Normal
TCGA-A2-A0YL-01A-21R-A109-07	LumA
TCGA-A2-A0YM-01A-11R-A109-07	Basal
TCGA-A2-A0YT-01A-11R-A109-07	LumB
TCGA-A2-A1FV-01A-11R-A13Q-07	LumA
TCGA-A2-A1FW-01A-11R-A13Q-07	LumB
TCGA-A2-A1FX-01A-11R-A13Q-07	LumB
TCGA-A2-A1FZ-01A-51R-A14D-07	LumA
TCGA-A2-A1G0-01A-11R-A13Q-07	LumA
TCGA-A2-A1G1-01A-21R-A13Q-07	Basal
TCGA-A2-A1G4-01A-11R-A13Q-07	LumB
TCGA-A2-A1G6-01A-11R-A13Q-07	Normal
TCGA-A2-A259-01A-11R-A16F-07	LumA
TCGA-A2-A25A-01A-12R-A16F-07	Normal
TCGA-A2-A25B-01A-11R-A169-07	LumB
TCGA-A2-A25C-01A-11R-A169-07	LumB
TCGA-A2-A25D-01A-12R-A16F-07	LumA
TCGA-A2-A25F-01A-11R-A169-07	Basal
TCGA-A2-A3KC-01A-11R-A213-07	LumA
TCGA-A2-A3XW-01A-11R-A239-07	Normal
TCGA-A2-A3XX-01A-21R-A239-07	Basal
TCGA-A2-A3XY-01A-11R-A239-07	Basal
TCGA-A2-A3XZ-01A-42R-A239-07	Her2
TCGA-A2-A3Y0-01A-11R-A239-07	Basal
TCGA-A2-A4RW-01A-21R-A266-07	LumA
TCGA-A2-A4RX-01A-11R-A266-07	Basal
TCGA-A2-A4RY-01A-31R-A266-07	Normal
TCGA-A2-A4S0-01A-21R-A266-07	LumA
TCGA-A2-A4S1-01A-21R-A266-07	Basal
TCGA-A2-A4S2-01A-12R-A266-07	LumA
TCGA-A2-A4S3-01A-21R-A266-07	LumB
TCGA-A7-A0CD-01A-11R-A00Z-07	LumA
TCGA-A7-A0CE-01A-11R-A00Z-07	Normal
TCGA-A7-A0CG-01A-12R-A056-07	LumA
TCGA-A7-A0CH-01A-21R-A00Z-07	Normal
TCGA-A7-A0CJ-01A-21R-A00Z-07	LumB
TCGA-A7-A0DA-01A-31R-A115-07	Basal
TCGA-A7-A0DB-01A-11R-A00Z-07	Normal
TCGA-A7-A0DB-01A-11R-A277-07	Normal
TCGA-A7-A0DB-01C-02R-A277-07	Normal
TCGA-A7-A0DC-01A-11R-A00Z-07	Normal
TCGA-A7-A0DC-01B-04R-A22O-07	Normal
TCGA-A7-A13D-01A-13R-A12P-07	Basal
TCGA-A7-A13D-01A-13R-A277-07	Basal
TCGA-A7-A13D-01B-04R-A277-07	Basal
TCGA-A7-A13E-01A-11R-A12P-07	Normal
TCGA-A7-A13E-01A-11R-A277-07	Normal
TCGA-A7-A13F-01A-11R-A12P-07	Normal
TCGA-A7-A13G-01A-11R-A13Q-07	LumA
TCGA-A7-A13G-01B-04R-A22O-07	LumA
TCGA-A7-A13H-01A-11R-A22K-07	LumA
TCGA-A7-A26E-01A-11R-A169-07	LumA
TCGA-A7-A26E-01A-11R-A277-07	LumA
TCGA-A7-A26E-01B-06R-A277-07	LumA
TCGA-A7-A26F-01B-04R-A22O-07	Basal
TCGA-A7-A26G-01A-21R-A169-07	Basal
TCGA-A7-A26H-01A-11R-A169-07	LumA
TCGA-A7-A26I-01A-11R-A169-07	Basal
TCGA-A7-A26I-01B-06R-A22O-07	Basal
TCGA-A7-A26J-01A-11R-A169-07	LumA
TCGA-A7-A26J-01A-11R-A277-07	LumA
TCGA-A7-A26J-01B-02R-A277-07	LumA
TCGA-A7-A3J0-01A-11R-A213-07	LumA
TCGA-A7-A3J1-01A-11R-A213-07	LumA
TCGA-A7-A3RF-01A-11R-A22K-07	LumA
TCGA-A7-A426-01A-22R-A24H-07	LumA
TCGA-A7-A4SB-01A-21R-A266-07	LumA
TCGA-A7-A4SC-01A-12R-A266-07	LumA
TCGA-A7-A4SE-01A-11R-A266-07	Basal
TCGA-A7-A56D-01A-11R-A27Q-07	LumA
TCGA-A7-A5ZV-01A-11R-A28M-07	Basal
TCGA-A7-A5ZW-01A-12R-A29R-07	LumA
TCGA-A7-A5ZX-01A-12R-A29R-07	LumA
TCGA-A7-A6VX-01A-12R-A33J-07	LumB
TCGA-A7-A6VY-01A-12R-A33J-07	Basal
TCGA-A8-A06N-01A-11R-A00Z-07	LumB
TCGA-A8-A06P-01A-11R-A00Z-07	LumA
TCGA-A8-A06Q-01A-11R-A034-07	LumB
TCGA-A8-A06X-01A-21R-A00Z-07	LumB
TCGA-A8-A06Z-01A-11R-A00Z-07	LumB
TCGA-A8-A07E-01A-11R-A034-07	LumA
TCGA-A8-A07G-01A-11R-A034-07	LumA
TCGA-A8-A07J-01A-11R-A00Z-07	LumA
TCGA-A8-A07O-01A-11R-A00Z-07	Basal
TCGA-A8-A07S-01A-11R-A034-07	LumB
TCGA-A8-A07W-01A-11R-A00Z-07	LumB
TCGA-A8-A07Z-01A-11R-A00Z-07	LumA
TCGA-A8-A081-01A-11R-A00Z-07	LumB
TCGA-A8-A083-01A-21R-A00Z-07	LumA
TCGA-A8-A085-01A-11R-A00Z-07	LumB
TCGA-A8-A086-01A-11R-A00Z-07	LumA
TCGA-A8-A08G-01A-11R-A00Z-07	LumB
TCGA-A8-A08H-01A-21R-A00Z-07	Normal
TCGA-A8-A08I-01A-11R-A00Z-07	LumB
TCGA-A8-A08J-01A-11R-A00Z-07	Her2
TCGA-A8-A08L-01A-11R-A00Z-07	Her2
TCGA-A8-A08P-01A-11R-A00Z-07	LumB
TCGA-A8-A08R-01A-11R-A034-07	Basal
TCGA-A8-A08Z-01A-21R-A00Z-07	LumA
TCGA-A8-A090-01A-11R-A00Z-07	LumA
TCGA-A8-A093-01A-11R-A00Z-07	LumA
TCGA-A8-A095-01A-11R-A00Z-07	LumB
TCGA-A8-A096-01A-11R-A00Z-07	LumB
TCGA-A8-A099-01A-11R-A00Z-07	LumA
TCGA-A8-A09A-01A-11R-A00Z-07	LumA
TCGA-A8-A09B-01A-11R-A00Z-07	LumA
TCGA-A8-A09G-01A-21R-A00Z-07	Her2
TCGA-A8-A09N-01A-11R-A00Z-07	LumB
TCGA-A8-A09R-01A-11R-A00Z-07	LumB
TCGA-A8-A09V-01A-11R-A034-07	LumA
TCGA-A8-A09W-01A-11R-A00Z-07	LumB
TCGA-A8-A09X-01A-11R-A00Z-07	Her2
TCGA-A8-A09Z-01A-11R-A00Z-07	LumB
TCGA-A8-A0A1-01A-11R-A00Z-07	LumA
TCGA-A8-A0A2-01A-11R-A034-07	LumA
TCGA-A8-A0A7-01A-11R-A00Z-07	Her2
TCGA-A8-A0A9-01A-11R-A00Z-07	LumA
TCGA-A8-A0AB-01A-11R-A034-07	LumA
TCGA-A8-A0AD-01A-11R-A056-07	LumA
TCGA-AC-A23C-01A-12R-A169-07	LumA
TCGA-AC-A23E-01A-11R-A157-07	LumA
TCGA-AC-A23G-01A-11R-A213-07	LumA
TCGA-AC-A2B8-01A-11R-A17B-07	LumA
TCGA-AC-A2BM-01A-11R-A21T-07	LumB
TCGA-AC-A2FB-01A-11R-A17B-07	Normal
TCGA-AC-A2FE-01A-11R-A19W-07	LumA
TCGA-AC-A2FF-01A-11R-A17B-07	Normal
TCGA-AC-A2FK-01A-12R-A180-07	Normal
TCGA-AC-A2FM-01A-11R-A19W-07	Normal
TCGA-AC-A2FO-01A-11R-A180-07	LumA
TCGA-AC-A2QH-01A-11R-A18M-07	Basal
TCGA-AC-A2QH-01B-04R-A22O-07	Basal
TCGA-AC-A2QI-01A-12R-A19W-07	LumA
TCGA-AC-A2QJ-01A-12R-A19W-07	Basal
TCGA-AC-A3BB-01A-21R-A19W-07	LumA
TCGA-AC-A3HN-01A-11R-A213-07	LumA
TCGA-AC-A3QP-01A-11R-A22U-07	LumA
TCGA-AC-A3TM-01A-11R-A22K-07	LumA
TCGA-AC-A3W5-01A-11R-A22K-07	Her2
TCGA-AC-A3W7-01A-11R-A22K-07	LumA
TCGA-AC-A3YI-01A-21R-A239-07	Normal
TCGA-AC-A3YJ-01A-11R-A22U-07	LumA
TCGA-AC-A4ZE-01A-11R-A41B-07	LumA
TCGA-AC-A5EH-01A-11R-A28M-07	Her2
TCGA-AC-A5XS-01A-11R-A29R-07	LumA
TCGA-AC-A5XU-01A-11R-A28M-07	LumA
TCGA-AC-A62Y-01A-11R-A29R-07	LumA
TCGA-AC-A6IV-01A-12R-A33J-07	LumA
TCGA-AC-A6IX-06A-11R-A32P-07	LumA
TCGA-AC-A6NO-01A-12R-A33J-07	LumA
TCGA-AC-A7VC-01A-11R-A352-07	Basal
TCGA-AC-A8OQ-01A-11R-A41B-07	Basal
TCGA-AC-A8OR-01A-21R-A41B-07	LumA
TCGA-AN-A03X-01A-21R-A00Z-07	LumA
TCGA-AN-A03Y-01A-21R-A00Z-07	LumB
TCGA-AN-A041-01A-11R-A034-07	LumA
TCGA-AN-A046-01A-21R-A034-07	LumA
TCGA-AN-A049-01A-21R-A00Z-07	LumA
TCGA-AN-A04A-01A-21R-A034-07	LumA
TCGA-AN-A04C-01A-21R-A034-07	Her2
TCGA-AN-A04D-01A-21R-A034-07	Basal
TCGA-AN-A0AJ-01A-11R-A00Z-07	LumB
TCGA-AN-A0AK-01A-21R-A00Z-07	LumB
TCGA-AN-A0AL-01A-11R-A00Z-07	Basal
TCGA-AN-A0AM-01A-11R-A034-07	LumB
TCGA-AN-A0AR-01A-11R-A00Z-07	Basal
TCGA-AN-A0AS-01A-11R-A00Z-07	LumA
TCGA-AN-A0AT-01A-11R-A034-07	Basal
TCGA-AN-A0FD-01A-11R-A034-07	LumA
TCGA-AN-A0FF-01A-11R-A034-07	LumB
TCGA-AN-A0FJ-01A-11R-A00Z-07	Basal
TCGA-AN-A0FL-01A-11R-A034-07	Basal
TCGA-AN-A0FS-01A-11R-A034-07	LumA
TCGA-AN-A0FT-01A-11R-A034-07	LumA
TCGA-AN-A0FV-01A-11R-A00Z-07	Her2
TCGA-AN-A0XL-01A-11R-A10J-07	LumA
TCGA-AN-A0XO-01A-11R-A109-07	LumA
TCGA-AN-A0XP-01A-11R-A109-07	LumA
TCGA-AN-A0XR-01A-11R-A109-07	LumB
TCGA-AN-A0XU-01A-11R-A109-07	Basal
TCGA-AN-A0XV-01A-11R-A109-07	LumA
TCGA-AN-A0XW-01A-11R-A109-07	LumA
TCGA-AO-A03L-01A-41R-A056-07	LumA
TCGA-AO-A03M-01B-11R-A10J-07	LumA
TCGA-AO-A03N-01B-11R-A10J-07	LumB
TCGA-AO-A03P-01A-11R-A00Z-07	LumB
TCGA-AO-A03T-01A-21R-A034-07	Normal
TCGA-AO-A0J3-01A-11R-A034-07	LumB
TCGA-AO-A0J4-01A-11R-A034-07	Basal
TCGA-AO-A0J5-01A-11R-A034-07	LumA
TCGA-AO-A0J6-01A-11R-A034-07	Basal
TCGA-AO-A0J7-01A-11R-A034-07	LumB
TCGA-AO-A0J8-01A-21R-A034-07	LumA
TCGA-AO-A0J9-01A-11R-A034-07	LumA
TCGA-AO-A0JB-01A-11R-A32Y-07	Normal
TCGA-AO-A0JC-01A-11R-A056-07	LumA
TCGA-AO-A0JD-01A-11R-A056-07	LumB
TCGA-AO-A0JE-01A-11R-A056-07	Her2
TCGA-AO-A0JG-01A-31R-A084-07	LumA
TCGA-AO-A0JL-01A-11R-A056-07	Basal
TCGA-AO-A0JM-01A-21R-A056-07	LumB
TCGA-AO-A124-01A-11R-A10J-07	Basal
TCGA-AO-A125-01A-11R-A10J-07	LumA
TCGA-AO-A126-01A-11R-A10J-07	LumA
TCGA-AO-A128-01A-11R-A10J-07	Basal
TCGA-AO-A12B-01A-11R-A10J-07	LumA
TCGA-AO-A12C-01A-11R-A10J-07	LumA
TCGA-AO-A12D-01A-11R-A115-07	Her2
TCGA-AO-A12E-01A-11R-A10J-07	LumA
TCGA-AO-A12F-01A-11R-A115-07	Basal
TCGA-AO-A12G-01A-11R-A10J-07	LumA
TCGA-AO-A12H-01A-11R-A115-07	LumA
TCGA-AO-A1KO-01A-31R-A13Q-07	Normal
TCGA-AO-A1KP-01A-11R-A13Q-07	LumB
TCGA-AO-A1KQ-01A-11R-A13Q-07	LumB
TCGA-AO-A1KS-01A-11R-A13Q-07	LumB
TCGA-AO-A1KT-01A-11R-A13Q-07	LumB
TCGA-AQ-A04H-01B-11R-A10J-07	LumB
TCGA-AQ-A04J-01A-02R-A034-07	Basal
TCGA-AQ-A04L-01B-21R-A10J-07	LumA
TCGA-AQ-A0Y5-01A-11R-A14M-07	LumA
TCGA-AQ-A1H3-01A-31R-A13Q-07	LumA
TCGA-AR-A0TP-01A-11R-A084-07	Basal
TCGA-AR-A0TQ-01A-11R-A084-07	LumB
TCGA-AR-A0TU-01A-31R-A109-07	Basal
TCGA-AR-A0TV-01A-21R-A084-07	LumB
TCGA-AR-A0TX-01A-11R-A084-07	Her2
TCGA-AR-A0TZ-01A-12R-A084-07	LumA
TCGA-AR-A0U0-01A-11R-A109-07	Basal
TCGA-AR-A0U2-01A-11R-A109-07	LumB
TCGA-AR-A0U3-01A-11R-A109-07	LumA
TCGA-AR-A1AH-01A-11R-A12D-07	Basal
TCGA-AR-A1AI-01A-11R-A12P-07	Basal
TCGA-AR-A1AJ-01A-21R-A12P-07	Basal
TCGA-AR-A1AK-01A-21R-A12P-07	LumA
TCGA-AR-A1AM-01A-41R-A22K-07	LumA
TCGA-AR-A1AO-01A-11R-A12P-07	Normal
TCGA-AR-A1AQ-01A-11R-A12P-07	Basal
TCGA-AR-A1AR-01A-31R-A137-07	Basal
TCGA-AR-A1AS-01A-11R-A12P-07	LumA
TCGA-AR-A1AT-01A-11R-A12P-07	Her2
TCGA-AR-A1AU-01A-11R-A12P-07	LumA
TCGA-AR-A1AV-01A-21R-A12P-07	LumA
TCGA-AR-A1AX-01A-11R-A12P-07	LumA
TCGA-AR-A1AY-01A-21R-A12P-07	Basal
TCGA-AR-A24H-01A-11R-A169-07	LumB
TCGA-AR-A24K-01A-11R-A169-07	LumB
TCGA-AR-A24L-01A-11R-A169-07	LumA
TCGA-AR-A24M-01A-11R-A169-07	LumA
TCGA-AR-A24O-01A-11R-A169-07	LumA
TCGA-AR-A24Q-01A-12R-A169-07	Basal
TCGA-AR-A24R-01A-11R-A169-07	LumB
TCGA-AR-A24S-01A-11R-A169-07	LumB
TCGA-AR-A24T-01A-11R-A169-07	LumA
TCGA-AR-A24U-01A-11R-A169-07	Her2
TCGA-AR-A24W-01A-11R-A169-07	LumA
TCGA-AR-A24X-01A-11R-A169-07	LumA
TCGA-AR-A24Z-01A-11R-A169-07	LumB
TCGA-AR-A250-01A-31R-A169-07	LumB
TCGA-AR-A251-01A-12R-A169-07	Basal
TCGA-AR-A252-01A-11R-A169-07	LumA
TCGA-AR-A255-01A-11R-A169-07	LumA
TCGA-AR-A256-01A-11R-A169-07	Basal
TCGA-AR-A2LN-01A-21R-A18M-07	LumA
TCGA-AR-A2LO-01A-31R-A18M-07	LumA
TCGA-AR-A2LQ-01A-22R-A18M-07	Normal
TCGA-AR-A5QM-01A-11R-A27Q-07	LumA
TCGA-AR-A5QN-01A-12R-A28M-07	LumA
TCGA-AR-A5QP-01A-11R-A28M-07	LumA
TCGA-AR-A5QQ-01A-11R-A28M-07	Basal
TCGA-B6-A0I5-01A-11R-A034-07	LumA
TCGA-B6-A0I8-01A-11R-A034-07	LumA
TCGA-B6-A0I9-01A-11R-A034-07	Her2
TCGA-B6-A0IA-01A-11R-A034-07	LumA
TCGA-B6-A0IB-01A-11R-A034-07	LumB
TCGA-B6-A0IC-01A-11R-A034-07	LumA
TCGA-B6-A0IG-01A-11R-A034-07	LumA
TCGA-B6-A0IH-01A-11R-A115-07	LumA
TCGA-B6-A0IJ-01A-11R-A034-07	Basal
TCGA-B6-A0IK-01A-12R-A056-07	Her2
TCGA-B6-A0IM-01A-11R-A034-07	LumA
TCGA-B6-A0IP-01A-11R-A034-07	LumA
TCGA-B6-A0RG-01A-11R-A056-07	LumA
TCGA-B6-A0RH-01A-21R-A115-07	Her2
TCGA-B6-A0RI-01A-11R-A056-07	LumA
TCGA-B6-A0RL-01A-11R-A084-07	LumB
TCGA-B6-A0RM-01A-11R-A084-07	LumA
TCGA-B6-A0RN-01A-12R-A084-07	LumA
TCGA-B6-A0RO-01A-22R-A084-07	LumA
TCGA-B6-A0RP-01A-21R-A084-07	LumA
TCGA-B6-A0RS-01A-11R-A084-07	Her2
TCGA-B6-A0RT-01A-21R-A084-07	Basal
TCGA-B6-A0RU-01A-11R-A084-07	Basal
TCGA-B6-A0RV-01A-11R-A084-07	LumA
TCGA-B6-A0WS-01A-11R-A115-07	LumA
TCGA-B6-A0WT-01A-11R-A109-07	LumA
TCGA-B6-A0WV-01A-11R-A109-07	LumB
TCGA-B6-A0WW-01A-11R-A109-07	LumB
TCGA-B6-A0WX-01A-11R-A109-07	Basal
TCGA-B6-A0WZ-01A-11R-A109-07	LumA
TCGA-B6-A0X0-01A-21R-A115-07	LumA
TCGA-B6-A0X1-01A-11R-A109-07	Basal
TCGA-B6-A0X4-01A-11R-A109-07	LumA
TCGA-B6-A1KF-01A-11R-A13Q-07	Basal
TCGA-B6-A1KI-01A-11R-A14M-07	LumA
TCGA-B6-A1KN-01A-11R-A13Q-07	LumB
TCGA-B6-A3ZX-01A-11R-A239-07	Basal
TCGA-B6-A409-01A-11R-A24H-07	Basal
TCGA-B6-A40B-01A-11R-A239-07	LumA
TCGA-B6-A40C-01A-11R-A239-07	LumA
TCGA-BH-A0AW-01A-11R-A056-07	Her2
TCGA-BH-A0AY-01A-21R-A00Z-07	Normal
TCGA-BH-A0AZ-01A-21R-A12P-07	Normal
TCGA-BH-A0B0-01A-21R-A115-07	LumA
TCGA-BH-A0B2-01A-11R-A10J-07	Normal
TCGA-BH-A0B3-01A-11R-A056-07	Normal
TCGA-BH-A0B5-01A-11R-A12P-07	LumA
TCGA-BH-A0B8-01A-21R-A056-07	Normal
TCGA-BH-A0B9-01A-11R-A056-07	Basal
TCGA-BH-A0BA-01A-11R-A056-07	Normal
TCGA-BH-A0BD-01A-11R-A034-07	LumB
TCGA-BH-A0BF-01A-21R-A12P-07	LumB
TCGA-BH-A0BJ-01A-11R-A056-07	Normal
TCGA-BH-A0BL-01A-11R-A115-07	Basal
TCGA-BH-A0BM-01A-11R-A056-07	Normal
TCGA-BH-A0BO-01A-23R-A12D-07	LumA
TCGA-BH-A0BP-01A-11R-A115-07	LumA
TCGA-BH-A0BQ-01A-21R-A115-07	Normal
TCGA-BH-A0BR-01A-21R-A115-07	LumA
TCGA-BH-A0BS-01A-11R-A12P-07	Normal
TCGA-BH-A0BT-01A-11R-A12P-07	Normal
TCGA-BH-A0BV-01A-11R-A00Z-07	Normal
TCGA-BH-A0BZ-01A-31R-A12P-07	Normal
TCGA-BH-A0C1-01B-11R-A12D-07	LumA
TCGA-BH-A0C3-01A-21R-A12P-07	Normal
TCGA-BH-A0DD-01A-31R-A12P-07	LumB
TCGA-BH-A0DE-01A-11R-A115-07	LumA
TCGA-BH-A0DG-01A-21R-A12P-07	Normal
TCGA-BH-A0DH-01A-11R-A084-07	Normal
TCGA-BH-A0DI-01A-21R-A12P-07	LumA
TCGA-BH-A0DK-01A-21R-A056-07	LumA
TCGA-BH-A0DL-01A-11R-A115-07	Normal
TCGA-BH-A0DO-01B-11R-A12D-07	Normal
TCGA-BH-A0DT-01A-21R-A12D-07	Normal
TCGA-BH-A0DV-01A-21R-A12P-07	Normal
TCGA-BH-A0DX-01A-11R-A115-07	LumA
TCGA-BH-A0E0-01A-11R-A056-07	Normal
TCGA-BH-A0E1-01A-11R-A056-07	Normal
TCGA-BH-A0E2-01A-11R-A056-07	LumA
TCGA-BH-A0E7-01A-11R-A034-07	LumA
TCGA-BH-A0EA-01A-11R-A115-07	LumA
TCGA-BH-A0EE-01A-11R-A034-07	Her2
TCGA-BH-A0EI-01A-11R-A115-07	LumA
TCGA-BH-A0GY-01A-11R-A056-07	LumA
TCGA-BH-A0H0-01A-11R-A056-07	LumB
TCGA-BH-A0H3-01A-11R-A12P-07	LumA
TCGA-BH-A0H5-01A-21R-A115-07	Normal
TCGA-BH-A0H6-01A-21R-A056-07	LumA
TCGA-BH-A0H9-01A-11R-A056-07	Normal
TCGA-BH-A0HA-01A-11R-A12P-07	Normal
TCGA-BH-A0HB-01A-11R-A056-07	LumA
TCGA-BH-A0HF-01A-11R-A056-07	LumA
TCGA-BH-A0HI-01A-11R-A084-07	LumA
TCGA-BH-A0HN-01A-11R-A10U-07	LumA
TCGA-BH-A0HO-01A-11R-A034-07	LumA
TCGA-BH-A0HP-01A-12R-A084-07	LumA
TCGA-BH-A0HQ-01A-11R-A034-07	LumA
TCGA-BH-A0HU-01A-11R-A034-07	LumB
TCGA-BH-A0HW-01A-11R-A034-07	LumB
TCGA-BH-A0HX-01A-21R-A056-07	LumA
TCGA-BH-A0HY-01A-11R-A056-07	LumB
TCGA-BH-A0RX-01A-21R-A084-07	Basal
TCGA-BH-A0W3-01A-11R-A109-07	LumB
TCGA-BH-A0W4-01A-11R-A109-07	LumA
TCGA-BH-A0W5-01A-11R-A109-07	LumA
TCGA-BH-A0WA-01A-11R-A109-07	Basal
TCGA-BH-A18F-01A-11R-A12D-07	LumA
TCGA-BH-A18J-01A-11R-A12D-07	Normal
TCGA-BH-A18K-01A-11R-A12D-07	Normal
TCGA-BH-A18L-01A-32R-A12D-07	Normal
TCGA-BH-A18P-01A-11R-A12D-07	Normal
TCGA-BH-A18R-01A-11R-A12D-07	Normal
TCGA-BH-A18S-01A-11R-A12D-07	Normal
TCGA-BH-A18T-01A-11R-A12D-07	Basal
TCGA-BH-A18U-01A-21R-A12D-07	Normal
TCGA-BH-A18V-01A-11R-A12D-07	Normal
TCGA-BH-A1EN-01A-11R-A13Q-07	Normal
TCGA-BH-A1EO-01A-11R-A137-07	LumA
TCGA-BH-A1ES-01A-11R-A137-07	LumA
TCGA-BH-A1EU-01A-11R-A137-07	Normal
TCGA-BH-A1EW-01A-11R-A137-07	LumA
TCGA-BH-A1EY-01A-11R-A13Q-07	LumA
TCGA-BH-A1F2-01A-31R-A13Q-07	Normal
TCGA-BH-A1F6-01A-11R-A13Q-07	Normal
TCGA-BH-A1FB-01A-11R-A13Q-07	Normal
TCGA-BH-A1FC-01A-11R-A13Q-07	Normal
TCGA-BH-A1FG-01A-11R-A13Q-07	Normal
TCGA-BH-A1FH-01A-12R-A13Q-07	Normal
TCGA-BH-A1FJ-01A-11R-A13Q-07	Normal
TCGA-BH-A1FR-01A-11R-A13Q-07	Normal
TCGA-BH-A1FU-01A-11R-A14D-07	Normal
TCGA-BH-A201-01A-11R-A14M-07	LumA
TCGA-BH-A202-01A-11R-A14M-07	LumB
TCGA-BH-A204-01A-11R-A157-07	Normal
TCGA-BH-A208-01A-11R-A157-07	Normal
TCGA-BH-A209-01A-11R-A157-07	Normal
TCGA-BH-A28O-01A-11R-A22K-07	Normal
TCGA-BH-A2L8-01A-11R-A18M-07	LumA
TCGA-BH-A42T-01A-11R-A24H-07	LumB
TCGA-BH-A42U-01A-12R-A24H-07	Normal
TCGA-BH-A5IZ-01A-11R-A27Q-07	Basal
TCGA-BH-A5J0-01A-11R-A27Q-07	LumA
TCGA-BH-A6R8-01A-21R-A33J-07	LumA
TCGA-BH-A6R9-01A-21R-A32P-07	Normal
TCGA-BH-A8FY-01A-11R-A36F-07	LumA
TCGA-BH-A8FZ-01A-11R-A352-07	Normal
TCGA-BH-A8G0-01A-11R-A352-07	LumA
TCGA-BH-AB28-01A-31R-A41B-07	LumA
TCGA-C8-A12K-01A-21R-A115-07	Basal
TCGA-C8-A12M-01A-11R-A115-07	LumB
TCGA-C8-A12N-01A-11R-A115-07	LumA
TCGA-C8-A12O-01A-11R-A115-07	LumA
TCGA-C8-A12T-01A-11R-A115-07	Her2
TCGA-C8-A12U-01A-11R-A115-07	LumB
TCGA-C8-A12W-01A-11R-A115-07	LumB
TCGA-C8-A12X-01A-11R-A115-07	LumA
TCGA-C8-A12Y-01A-11R-A12D-07	LumA
TCGA-C8-A12Z-01A-11R-A115-07	Her2
TCGA-C8-A132-01A-31R-A115-07	LumA
TCGA-C8-A134-01A-11R-A115-07	Basal
TCGA-C8-A135-01A-11R-A115-07	Her2
TCGA-C8-A137-01A-11R-A115-07	Her2
TCGA-C8-A138-01A-11R-A115-07	Her2
TCGA-C8-A1HE-01A-11R-A13Q-07	LumA
TCGA-C8-A1HF-01A-11R-A137-07	Her2
TCGA-C8-A1HG-01A-11R-A137-07	LumB
TCGA-C8-A1HI-01A-11R-A137-07	LumA
TCGA-C8-A1HJ-01A-11R-A13Q-07	Basal
TCGA-C8-A1HK-01A-21R-A13Q-07	Her2
TCGA-C8-A1HL-01A-11R-A137-07	LumB
TCGA-C8-A1HN-01A-11R-A137-07	LumB
TCGA-C8-A1HO-01A-11R-A13Q-07	LumA
TCGA-C8-A26W-01A-11R-A16F-07	LumB
TCGA-C8-A26X-01A-31R-A16F-07	Her2
TCGA-C8-A26Y-01A-11R-A16F-07	Her2
TCGA-C8-A278-01A-11R-A169-07	Her2
TCGA-C8-A27A-01A-11R-A169-07	LumB
TCGA-C8-A27B-01A-11R-A169-07	Basal
TCGA-C8-A3M7-01A-12R-A21T-07	LumA
TCGA-C8-A3M8-01A-11R-A213-07	LumB
TCGA-C8-A8HQ-01A-11R-A36F-07	LumB
TCGA-D8-A13Y-01A-11R-A115-07	LumB
TCGA-D8-A13Z-01A-11R-A115-07	Her2
TCGA-D8-A141-01A-11R-A115-07	LumA
TCGA-D8-A142-01A-11R-A115-07	Basal
TCGA-D8-A143-01A-11R-A115-07	Basal
TCGA-D8-A145-01A-11R-A115-07	LumA
TCGA-D8-A147-01A-11R-A115-07	Basal
TCGA-D8-A1J8-01A-11R-A13Q-07	LumB
TCGA-D8-A1JA-01A-11R-A13Q-07	Her2
TCGA-D8-A1JB-01A-11R-A13Q-07	LumA
TCGA-D8-A1JF-01A-11R-A13Q-07	Her2
TCGA-D8-A1JH-01A-11R-A13Q-07	LumA
TCGA-D8-A1JI-01A-11R-A13Q-07	LumB
TCGA-D8-A1JL-01A-11R-A13Q-07	Basal
TCGA-D8-A1JN-01A-11R-A13Q-07	LumA
TCGA-D8-A1JP-01A-11R-A13Q-07	LumA
TCGA-D8-A1JT-01A-31R-A13Q-07	LumB
TCGA-D8-A1X5-01A-11R-A14D-07	LumB
TCGA-D8-A1X6-01A-11R-A14M-07	LumB
TCGA-D8-A1X7-01A-11R-A14M-07	LumB
TCGA-D8-A1X9-01A-12R-A157-07	LumA
TCGA-D8-A1XA-01A-11R-A14D-07	LumA
TCGA-D8-A1XB-01A-11R-A14D-07	LumA
TCGA-D8-A1XC-01A-11R-A14D-07	LumA
TCGA-D8-A1XD-01A-11R-A14D-07	LumA
TCGA-D8-A1XF-01A-11R-A14D-07	LumB
TCGA-D8-A1XJ-01A-11R-A14M-07	Her2
TCGA-D8-A1XK-01A-21R-A14M-07	Basal
TCGA-D8-A1XL-01A-11R-A14M-07	LumB
TCGA-D8-A1XM-01A-21R-A14M-07	LumA
TCGA-D8-A1XO-01A-11R-A14M-07	LumA
TCGA-D8-A1XQ-01A-11R-A14M-07	Basal
TCGA-D8-A1XR-01A-11R-A14M-07	LumB
TCGA-D8-A1XS-01A-11R-A14M-07	LumB
TCGA-D8-A1XT-01A-11R-A14M-07	Her2
TCGA-D8-A1XV-01A-11R-A14M-07	LumA
TCGA-D8-A1XZ-01A-11R-A14M-07	LumB
TCGA-D8-A1Y1-01A-21R-A14M-07	LumB
TCGA-D8-A1Y2-01A-11R-A157-07	LumB
TCGA-D8-A1Y3-01A-11R-A157-07	LumB
TCGA-D8-A27F-01A-11R-A16F-07	Basal
TCGA-D8-A27G-01A-11R-A16F-07	LumA
TCGA-D8-A27L-01A-11R-A16F-07	LumA
TCGA-D8-A27M-01A-11R-A16F-07	Basal
TCGA-D8-A27R-01A-11R-A16F-07	LumB
TCGA-D8-A27W-01A-11R-A16F-07	LumB
TCGA-D8-A3Z5-01A-41R-A24H-07	LumA
TCGA-D8-A3Z6-01A-11R-A239-07	LumA
TCGA-D8-A73U-01A-11R-A33J-07	LumA
TCGA-D8-A73X-01A-11R-A32P-07	LumA
TCGA-E2-A106-01A-11R-A10J-07	LumA
TCGA-E2-A107-01A-11R-A10J-07	LumA
TCGA-E2-A10A-01A-21R-A115-07	LumA
TCGA-E2-A10E-01A-21R-A10J-07	LumA
TCGA-E2-A14N-01A-31R-A137-07	Basal
TCGA-E2-A14O-01A-31R-A115-07	LumB
TCGA-E2-A14P-01A-31R-A12D-07	Her2
TCGA-E2-A14R-01A-11R-A115-07	Basal
TCGA-E2-A14S-01A-11R-A12D-07	LumB
TCGA-E2-A14U-01A-11R-A22K-07	LumA
TCGA-E2-A14V-01A-11R-A12D-07	Her2
TCGA-E2-A14Y-01A-21R-A12D-07	Basal
TCGA-E2-A14Z-01A-11R-A115-07	LumA
TCGA-E2-A150-01A-11R-A12D-07	Basal
TCGA-E2-A152-01A-11R-A12D-07	Her2
TCGA-E2-A153-01A-12R-A12D-07	Normal
TCGA-E2-A154-01A-11R-A115-07	LumA
TCGA-E2-A156-01A-11R-A12D-07	LumA
TCGA-E2-A159-01A-11R-A115-07	Basal
TCGA-E2-A15A-01A-11R-A12D-07	LumB
TCGA-E2-A15A-06A-11R-A12D-07	LumB
TCGA-E2-A15D-01A-11R-A115-07	LumA
TCGA-E2-A15E-01A-11R-A12D-07	LumA
TCGA-E2-A15E-06A-11R-A12D-07	LumA
TCGA-E2-A15F-01A-11R-A115-07	LumA
TCGA-E2-A15H-01A-11R-A12D-07	LumA
TCGA-E2-A15I-01A-21R-A137-07	Normal
TCGA-E2-A15J-01A-11R-A12P-07	LumA
TCGA-E2-A15K-06A-11R-A12P-07	Normal
TCGA-E2-A15L-01A-11R-A12D-07	LumA
TCGA-E2-A15M-01A-11R-A12D-07	Normal
TCGA-E2-A15O-01A-11R-A115-07	LumA
TCGA-E2-A15P-01A-11R-A115-07	LumA
TCGA-E2-A15R-01A-11R-A115-07	LumA
TCGA-E2-A15S-01A-11R-A115-07	LumB
TCGA-E2-A1AZ-01A-11R-A12P-07	Basal
TCGA-E2-A1B0-01A-11R-A12P-07	Her2
TCGA-E2-A1B1-01A-21R-A12P-07	LumA
TCGA-E2-A1B5-01A-21R-A12P-07	LumA
TCGA-E2-A1BC-01A-11R-A12P-07	Normal
TCGA-E2-A1BD-01A-11R-A12P-07	LumA
TCGA-E2-A1IG-01A-11R-A144-07	Normal
TCGA-E2-A1IH-01A-11R-A13Q-07	LumA
TCGA-E2-A1IK-01A-11R-A144-07	LumA
TCGA-E2-A1IL-01A-11R-A14D-07	LumA
TCGA-E2-A1IU-01A-11R-A14D-07	LumA
TCGA-E2-A1L6-01A-11R-A13Q-07	LumA
TCGA-E2-A1L7-01A-11R-A144-07	Normal
TCGA-E2-A1L8-01A-11R-A13Q-07	LumA
TCGA-E2-A1LE-01A-12R-A19W-07	Her2
TCGA-E2-A1LG-01A-21R-A14M-07	Basal
TCGA-E2-A1LH-01A-11R-A14D-07	Normal
TCGA-E2-A1LI-01A-12R-A157-07	Basal
TCGA-E2-A1LK-01A-21R-A14D-07	Basal
TCGA-E2-A1LL-01A-11R-A144-07	Basal
TCGA-E2-A1LS-01A-12R-A157-07	Normal
TCGA-E2-A2P5-01A-11R-A19W-07	LumA
TCGA-E2-A2P6-01A-11R-A19W-07	LumA
TCGA-E2-A3DX-01A-21R-A213-07	LumA
TCGA-E2-A56Z-01A-12R-A29R-07	LumB
TCGA-E2-A570-01A-11R-A29R-07	LumA
TCGA-E2-A572-01A-13R-A31O-07	LumA
TCGA-E2-A574-01A-11R-A29R-07	Basal
TCGA-E2-A576-01A-11R-A31O-07	LumA
TCGA-E2-A9RU-01A-11R-A41B-07	LumB
TCGA-E9-A1N3-01A-12R-A157-07	LumA
TCGA-E9-A1N4-01A-11R-A14M-07	Normal
TCGA-E9-A1N6-01A-11R-A144-07	Normal
TCGA-E9-A1N8-01A-11R-A144-07	Basal
TCGA-E9-A1N9-01A-11R-A14D-07	Normal
TCGA-E9-A1NC-01A-21R-A26B-07	Basal
TCGA-E9-A1ND-01A-11R-A144-07	Normal
TCGA-E9-A1NE-01A-21R-A14M-07	LumA
TCGA-E9-A1NF-01A-11R-A14D-07	LumB
TCGA-E9-A1NG-01A-21R-A14M-07	Normal
TCGA-E9-A1NH-01A-11R-A14D-07	LumA
TCGA-E9-A1NI-01A-11R-A14D-07	LumB
TCGA-E9-A1QZ-01A-21R-A169-07	LumA
TCGA-E9-A1R0-01A-22R-A16F-07	LumA
TCGA-E9-A1R2-01A-11R-A14D-07	LumA
TCGA-E9-A1R5-01A-11R-A14M-07	LumA
TCGA-E9-A1R7-01A-11R-A14M-07	Normal
TCGA-E9-A1RB-01A-11R-A157-07	Normal
TCGA-E9-A1RC-01A-11R-A157-07	LumA
TCGA-E9-A1RE-01A-11R-A157-07	LumB
TCGA-E9-A1RG-01A-11R-A14D-07	LumB
TCGA-E9-A1RI-01A-11R-A169-07	LumA
TCGA-E9-A228-01A-31R-A157-07	LumB
TCGA-E9-A229-01A-31R-A157-07	LumA
TCGA-E9-A22A-01A-11R-A157-07	LumB
TCGA-E9-A22D-01A-11R-A157-07	LumB
TCGA-E9-A22E-01A-11R-A157-07	LumB
TCGA-E9-A22H-01A-11R-A157-07	LumB
TCGA-E9-A243-01A-21R-A169-07	Basal
TCGA-E9-A244-01A-11R-A169-07	Basal
TCGA-E9-A245-01A-22R-A16F-07	LumA
TCGA-E9-A247-01A-11R-A169-07	LumA
TCGA-E9-A249-01A-11R-A169-07	LumB
TCGA-E9-A24A-01A-11R-A169-07	LumA
TCGA-E9-A2JS-01A-11R-A180-07	LumB
TCGA-E9-A2JT-01A-22R-A18M-07	LumA
TCGA-E9-A3HO-01A-11R-A213-07	LumB
TCGA-E9-A3Q9-01A-11R-A21T-07	LumA
TCGA-E9-A3X8-01A-31R-A22U-07	LumA
TCGA-E9-A54X-01A-11R-A266-07	LumB
TCGA-E9-A5FL-01A-11R-A27Q-07	Basal
TCGA-E9-A5UO-01A-11R-A28M-07	LumB
TCGA-E9-A5UP-01A-11R-A28M-07	LumA
TCGA-EW-A1IW-01A-11R-A13Q-07	LumA
TCGA-EW-A1IX-01A-12R-A144-07	LumA
TCGA-EW-A1IY-01A-11R-A13Q-07	LumB
TCGA-EW-A1IZ-01A-11R-A13Q-07	LumA
TCGA-EW-A1J1-01A-11R-A13Q-07	LumA
TCGA-EW-A1J2-01A-21R-A13Q-07	LumA
TCGA-EW-A1J3-01A-11R-A13Q-07	LumA
TCGA-EW-A1J5-01A-11R-A13Q-07	LumA
TCGA-EW-A1J6-01A-11R-A13Q-07	LumB
TCGA-EW-A1OV-01A-11R-A144-07	Her2
TCGA-EW-A1OW-01A-21R-A144-07	Basal
TCGA-EW-A1OX-01A-11R-A144-07	LumB
TCGA-EW-A1P0-01A-11R-A144-07	LumB
TCGA-EW-A1P1-01A-31R-A14D-07	Normal
TCGA-EW-A1P3-01A-11R-A144-07	LumA
TCGA-EW-A1P4-01A-21R-A144-07	Basal
TCGA-EW-A1P6-01A-11R-A144-07	LumA
TCGA-EW-A1P7-01A-21R-A144-07	Normal
TCGA-EW-A1P8-01A-11R-A144-07	Basal
TCGA-EW-A1PA-01A-11R-A144-07	LumA
TCGA-EW-A1PB-01A-11R-A144-07	Basal
TCGA-EW-A1PC-01B-11R-A21T-07	LumB
TCGA-EW-A1PD-01A-11R-A144-07	LumA
TCGA-EW-A1PE-01A-11R-A144-07	LumA
TCGA-EW-A1PF-01A-11R-A144-07	LumA
TCGA-EW-A2FS-01A-11R-A17B-07	LumA
TCGA-EW-A2FV-01A-11R-A17B-07	LumA
TCGA-EW-A2FW-01A-11R-A17B-07	LumB
TCGA-EW-A3E8-01B-11R-A24H-07	LumA
TCGA-EW-A3U0-01A-11R-A22K-07	Basal
TCGA-EW-A424-01A-11R-A24H-07	LumA
TCGA-EW-A6S9-01A-22R-A33J-07	LumA
TCGA-EW-A6SA-01A-21R-A32P-07	LumB
TCGA-EW-A6SB-01A-12R-A32P-07	Basal
TCGA-EW-A6SC-01A-12R-A32P-07	LumA
TCGA-GI-A2C9-01A-11R-A21T-07	Normal
TCGA-GM-A2D9-01A-11R-A18M-07	LumA
TCGA-GM-A2DA-01A-11R-A18M-07	LumA
TCGA-GM-A2DB-01A-31R-A18M-07	Her2
TCGA-GM-A2DC-01A-11R-A18M-07	LumA
TCGA-GM-A2DF-01A-11R-A180-07	Basal
TCGA-GM-A2DI-01A-31R-A18M-07	LumA
TCGA-GM-A2DK-01A-21R-A180-07	LumA
TCGA-GM-A2DL-01A-11R-A18M-07	LumA
TCGA-GM-A2DM-01A-11R-A180-07	LumA
TCGA-GM-A2DN-01A-11R-A180-07	LumA
TCGA-GM-A2DO-01A-11R-A18M-07	LumB
TCGA-GM-A3NW-01A-21R-A22K-07	LumA
TCGA-GM-A3NY-01A-11R-A21T-07	LumA
TCGA-GM-A3XG-01A-31R-A24H-07	LumA
TCGA-GM-A3XL-01A-11R-A22U-07	Basal
TCGA-GM-A3XN-01A-12R-A22U-07	LumA
TCGA-GM-A4E0-01A-12R-A266-07	LumA
TCGA-HN-A2NL-01A-11R-A18M-07	Basal
TCGA-HN-A2OB-01A-21R-A27Q-07	LumA
TCGA-JL-A3YW-01A-12R-A239-07	Her2
TCGA-JL-A3YX-01A-11R-A22U-07	LumA
TCGA-LD-A66U-01A-11R-A31O-07	LumA
TCGA-LD-A74U-01A-13R-A33J-07	LumA
TCGA-LD-A7W5-01A-22R-A352-07	LumA
TCGA-LD-A7W6-01A-81R-A352-07	LumA
TCGA-LD-A9QF-01A-32R-A41B-07	Normal
TCGA-LL-A440-01A-11R-A24H-07	LumA
TCGA-LL-A441-01A-11R-A24H-07	Normal
TCGA-LL-A50Y-01A-11R-A266-07	LumA
TCGA-LL-A5YL-01A-12R-A29R-07	LumA
TCGA-LL-A5YM-01A-11R-A28M-07	LumB
TCGA-LL-A5YN-01A-11R-A28M-07	LumA
TCGA-LL-A5YO-01A-21R-A28M-07	Her2
TCGA-LL-A6FP-01A-11R-A31O-07	LumA
TCGA-LL-A6FR-01A-12R-A31O-07	Basal
TCGA-LL-A73Z-01A-11R-A32P-07	Normal
TCGA-LL-A740-01A-21R-A32P-07	LumA
TCGA-LL-A7SZ-01A-32R-A352-07	LumA
TCGA-LL-A8F5-01A-11R-A36F-07	Basal
TCGA-MS-A51U-01A-31R-A266-07	LumA
TCGA-OK-A5Q2-01A-11R-A27Q-07	LumA
TCGA-OL-A5D6-01A-21R-A27Q-07	Normal
TCGA-OL-A5D7-01A-11R-A27Q-07	Basal
TCGA-OL-A5D8-01A-11R-A27Q-07	LumA
TCGA-OL-A5DA-01A-11R-A27Q-07	LumA
TCGA-OL-A5RU-01A-11R-A28M-07	LumA
TCGA-OL-A5RV-01A-12R-A28M-07	LumA
TCGA-OL-A5RW-01A-11R-A28M-07	Basal
TCGA-OL-A5RX-01A-11R-A28M-07	LumA
TCGA-OL-A5RY-01A-21R-A28M-07	Normal
TCGA-OL-A5RZ-01A-11R-A28M-07	Her2
TCGA-OL-A66H-01A-11R-A29R-07	LumA
TCGA-OL-A66I-01A-21R-A29R-07	Basal
TCGA-OL-A66J-01A-11R-A29R-07	LumA
TCGA-OL-A66N-01A-12R-A31O-07	LumA
TCGA-OL-A66O-01A-11R-A31O-07	LumA
TCGA-OL-A66P-01A-11R-A31O-07	Her2
TCGA-OL-A6VQ-01A-12R-A41B-07	LumA
TCGA-OL-A97C-01A-32R-A41B-07	Normal
TCGA-PE-A5DD-01A-12R-A27Q-07	LumA
TCGA-PE-A5DE-01A-11R-A27Q-07	LumA
TCGA-PL-A8LX-01A-11R-A41B-07	LumA
TCGA-PL-A8LZ-01A-31R-A36F-07	Basal
TCGA-S3-A6ZF-01A-32R-A32P-07	LumB
TCGA-S3-AA0Z-01A-11R-A41B-07	Basal
TCGA-S3-AA10-01A-21R-A41B-07	Basal
TCGA-S3-AA11-01A-31R-A41B-07	LumA
TCGA-S3-AA12-01A-11R-A41B-07	LumA
TCGA-S3-AA14-01A-11R-A41B-07	LumA
TCGA-S3-AA15-01A-11R-A41B-07	Basal
TCGA-UL-AAZ6-01A-11R-A41B-07	LumA
TCGA-V7-A7HQ-01A-11R-A33J-07	LumA
TCGA-W8-A86G-01A-21R-A36F-07	LumA
TCGA-WT-AB44-01A-11R-A41B-07	LumA
TCGA-XX-A89A-01A-11R-A36F-07	LumA
TCGA-Z7-A8R5-01A-42R-A41B-07	LumA
TCGA-Z7-A8R6-01A-11R-A41B-07	LumB

## Sheet: test_data
Samples	subtype
TCGA-4H-AAAK	LumA
TCGA-5T-A9QA	LumB
TCGA-A1-A0SB	Normal
TCGA-A1-A0SE	LumA
TCGA-A1-A0SG	LumA
TCGA-A1-A0SI	LumB
TCGA-A1-A0SM	LumA
TCGA-A1-A0SN	LumB
TCGA-A1-A0SP	Basal
TCGA-A2-A04N	LumA
TCGA-A2-A04Q	Basal
TCGA-A2-A04V	LumA
TCGA-A2-A04Y	LumB
TCGA-A2-A0CP	LumA
TCGA-A2-A0CQ	LumA
TCGA-A2-A0CS	LumA
TCGA-A2-A0CZ	Normal
TCGA-A2-A0D0	Basal
TCGA-A2-A0D3	LumA
TCGA-A2-A0D4	LumB
TCGA-A2-A0EP	LumA
TCGA-A2-A0EQ	Her2
TCGA-A2-A0ES	LumA
TCGA-A2-A0SV	LumB
TCGA-A2-A0SX	Basal
TCGA-A2-A0T0	Basal
TCGA-A2-A0T1	Her2
TCGA-A2-A0T4	LumA
TCGA-A2-A0T5	LumA
TCGA-A2-A0T7	LumA
TCGA-A2-A0YH	LumB
TCGA-A2-A0YI	LumA
TCGA-A2-A25E	LumB
TCGA-A2-A3KD	LumA
TCGA-A2-A3XS	Basal
TCGA-A2-A3XT	Basal
TCGA-A2-A3XU	Basal
TCGA-A2-A3XV	Her2
TCGA-A7-A0D9	Normal
TCGA-A7-A13E	Normal
TCGA-A7-A26F	Basal
TCGA-A7-A2KD	LumB
TCGA-A7-A3IY	LumA
TCGA-A7-A3IZ	LumA
TCGA-A7-A425	LumA
TCGA-A7-A4SA	LumA
TCGA-A7-A4SD	Basal
TCGA-A7-A4SF	Her2
TCGA-A7-A6VV	Basal
TCGA-A7-A6VW	Basal
TCGA-A8-A06O	LumB
TCGA-A8-A06R	LumB
TCGA-A8-A06T	LumA
TCGA-A8-A06U	LumA
TCGA-A8-A06Y	LumA
TCGA-A8-A075	LumB
TCGA-A8-A076	LumB
TCGA-A8-A079	LumB
TCGA-A8-A07B	LumA
TCGA-A8-A07C	Basal
TCGA-A8-A07F	LumA
TCGA-A8-A07I	Her2
TCGA-A8-A07L	LumB
TCGA-A8-A07P	LumA
TCGA-A8-A07R	Basal
TCGA-A8-A07U	Basal
TCGA-A8-A082	LumB
TCGA-A8-A08A	LumA
TCGA-A8-A08B	Her2
TCGA-A8-A08C	LumA
TCGA-A8-A08O	LumA
TCGA-A8-A08T	LumA
TCGA-A8-A08X	Her2
TCGA-A8-A091	LumA
TCGA-A8-A092	LumB
TCGA-A8-A094	Her2
TCGA-A8-A097	LumA
TCGA-A8-A09C	LumB
TCGA-A8-A09D	LumA
TCGA-A8-A09I	LumB
TCGA-A8-A09M	LumB
TCGA-A8-A09Q	LumB
TCGA-A8-A09T	LumA
TCGA-A8-A0A4	LumA
TCGA-A8-A0A6	LumA
TCGA-AC-A23H	Normal
TCGA-AC-A2BK	Basal
TCGA-AC-A2FG	LumA
TCGA-AC-A3EH	LumA
TCGA-AC-A3OD	LumA
TCGA-AC-A3QQ	LumA
TCGA-AC-A3TN	LumA
TCGA-AC-A3W6	LumA
TCGA-AC-A62V	LumB
TCGA-AC-A62X	Basal
TCGA-AC-A6IW	Basal
TCGA-AC-A6IX	LumA
TCGA-AC-A7VB	LumB
TCGA-AC-A8OP	LumA
TCGA-AC-A8OS	LumA
TCGA-AN-A0FK	LumA
TCGA-AN-A0FN	LumA
TCGA-AN-A0FW	LumA
TCGA-AN-A0FX	Basal
TCGA-AN-A0FY	LumB
TCGA-AN-A0FZ	LumA
TCGA-AN-A0G0	Basal
TCGA-AN-A0XN	LumA
TCGA-AN-A0XS	LumA
TCGA-AN-A0XT	LumA
TCGA-AO-A03O	LumB
TCGA-AO-A03R	Normal
TCGA-AO-A03U	Normal
TCGA-AO-A03V	LumA
TCGA-AO-A0J2	Her2
TCGA-AO-A0JA	LumA
TCGA-AO-A0JF	LumA
TCGA-AO-A0JI	LumA
TCGA-AO-A0JJ	LumA
TCGA-AO-A129	Basal
TCGA-AO-A12A	LumA
TCGA-AO-A1KR	Basal
TCGA-AQ-A1H2	LumA
TCGA-AQ-A54N	Basal
TCGA-AQ-A54O	LumB
TCGA-AQ-A7U7	LumA
TCGA-AR-A0TR	LumA
TCGA-AR-A0TS	Basal
TCGA-AR-A0TT	LumB
TCGA-AR-A0TW	LumA
TCGA-AR-A0TY	LumB
TCGA-AR-A0U4	Basal
TCGA-AR-A1AL	LumA
TCGA-AR-A1AN	LumA
TCGA-AR-A1AP	LumA
TCGA-AR-A1AW	LumB
TCGA-AR-A24N	LumB
TCGA-AR-A24P	LumA
TCGA-AR-A24V	LumA
TCGA-AR-A254	Her2
TCGA-AR-A2LE	LumA
TCGA-AR-A2LH	Normal
TCGA-AR-A2LJ	LumA
TCGA-AR-A2LK	LumB
TCGA-AR-A2LM	LumA
TCGA-B6-A0I1	Basal
TCGA-B6-A0I2	Basal
TCGA-B6-A0I6	Basal
TCGA-B6-A0IE	LumA
TCGA-B6-A0IN	LumB
TCGA-B6-A0IO	LumA
TCGA-B6-A0IQ	Basal
TCGA-B6-A0RE	Basal
TCGA-B6-A0RQ	Normal
TCGA-B6-A0WY	LumA
TCGA-B6-A0X5	LumB
TCGA-B6-A0X7	LumA
TCGA-B6-A1KC	LumB
TCGA-B6-A2IU	LumA
TCGA-B6-A400	Basal
TCGA-B6-A401	LumA
TCGA-B6-A402	Basal
TCGA-B6-A408	LumA
TCGA-BH-A0AU	Normal
TCGA-BH-A0AV	Basal
TCGA-BH-A0B1	LumA
TCGA-BH-A0B4	LumA
TCGA-BH-A0B7	Normal
TCGA-BH-A0BC	Normal
TCGA-BH-A0BG	Basal
TCGA-BH-A0BW	Normal
TCGA-BH-A0C0	Normal
TCGA-BH-A0C7	LumB
TCGA-BH-A0DP	Normal
TCGA-BH-A0DQ	LumA
TCGA-BH-A0DS	LumA
TCGA-BH-A0DZ	Normal
TCGA-BH-A0E6	Basal
TCGA-BH-A0E9	LumA
TCGA-BH-A0EB	LumA
TCGA-BH-A0GZ	LumA
TCGA-BH-A0H7	Normal
TCGA-BH-A0HK	Normal
TCGA-BH-A0HL	LumA
TCGA-BH-A0W7	LumA
TCGA-BH-A18G	Basal
TCGA-BH-A18H	LumA
TCGA-BH-A18I	LumA
TCGA-BH-A18M	Normal
TCGA-BH-A18N	Normal
TCGA-BH-A18Q	Normal
TCGA-BH-A18V	Normal
TCGA-BH-A1ES	LumA
TCGA-BH-A1ET	Normal
TCGA-BH-A1EV	Normal
TCGA-BH-A1EX	LumA
TCGA-BH-A1F0	Normal
TCGA-BH-A1F8	Normal
TCGA-BH-A1FD	Normal
TCGA-BH-A1FE	Normal
TCGA-BH-A1FL	LumA
TCGA-BH-A1FM	Normal
TCGA-BH-A1FN	Normal
TCGA-BH-A203	Normal
TCGA-BH-A28Q	LumA
TCGA-BH-A42V	LumA
TCGA-C8-A12L	Her2
TCGA-C8-A12P	Her2
TCGA-C8-A12Q	Her2
TCGA-C8-A12V	Basal
TCGA-C8-A130	LumB
TCGA-C8-A131	Basal
TCGA-C8-A133	LumA
TCGA-C8-A1HM	LumB
TCGA-C8-A26V	LumB
TCGA-C8-A26Z	LumA
TCGA-C8-A273	LumA
TCGA-C8-A274	LumB
TCGA-C8-A275	Her2
TCGA-C8-A8HP	Her2
TCGA-C8-A8HR	Normal
TCGA-D8-A140	LumA
TCGA-D8-A1J9	LumB
TCGA-D8-A1JC	LumB
TCGA-D8-A1JD	LumB
TCGA-D8-A1JE	LumB
TCGA-D8-A1JG	Her2
TCGA-D8-A1JJ	LumB
TCGA-D8-A1JK	Basal
TCGA-D8-A1JM	Basal
TCGA-D8-A1JS	LumA
TCGA-D8-A1JU	LumA
TCGA-D8-A1X8	LumA
TCGA-D8-A1XG	LumA
TCGA-D8-A1XU	LumA
TCGA-D8-A1XW	Normal
TCGA-D8-A1XY	LumA
TCGA-D8-A1Y0	LumA
TCGA-D8-A27E	LumA
TCGA-D8-A27H	Basal
TCGA-D8-A27I	LumA
TCGA-D8-A27K	LumA
TCGA-D8-A27N	LumB
TCGA-D8-A27P	LumA
TCGA-D8-A27T	LumA
TCGA-D8-A27V	LumA
TCGA-D8-A4Z1	LumA
TCGA-D8-A73W	LumA
TCGA-E2-A105	LumA
TCGA-E2-A108	Normal
TCGA-E2-A109	LumB
TCGA-E2-A10B	LumA
TCGA-E2-A10C	LumB
TCGA-E2-A10F	LumA
TCGA-E2-A14Q	LumA
TCGA-E2-A14T	LumA
TCGA-E2-A14W	LumB
TCGA-E2-A14X	Basal
TCGA-E2-A155	LumB
TCGA-E2-A158	Normal
TCGA-E2-A15C	LumA
TCGA-E2-A15G	LumA
TCGA-E2-A15K	Normal
TCGA-E2-A15T	LumB
TCGA-E2-A1B4	LumA
TCGA-E2-A1B6	Basal
TCGA-E2-A1IE	LumA
TCGA-E2-A1IF	LumA
TCGA-E2-A1II	Basal
TCGA-E2-A1IJ	LumA
TCGA-E2-A1IN	LumA
TCGA-E2-A1IO	LumA
TCGA-E2-A1L9	LumA
TCGA-E2-A1LA	LumA
TCGA-E2-A1LB	Normal
TCGA-E2-A573	Basal
TCGA-E9-A1N5	Normal
TCGA-E9-A1R3	LumA
TCGA-E9-A1R4	LumB
TCGA-E9-A1R6	LumA
TCGA-E9-A1RA	LumA
TCGA-E9-A1RD	Normal
TCGA-E9-A1RF	LumA
TCGA-E9-A1RH	Normal
TCGA-E9-A226	LumB
TCGA-E9-A227	LumA
TCGA-E9-A22B	LumA
TCGA-E9-A22G	Basal
TCGA-E9-A248	Her2
TCGA-E9-A295	LumA
TCGA-E9-A3QA	Basal
TCGA-E9-A54Y	LumB
TCGA-E9-A5FK	LumA
TCGA-E9-A6HE	LumA
TCGA-EW-A1OY	LumB
TCGA-EW-A1OZ	LumB
TCGA-EW-A1P5	LumA
TCGA-EW-A1PG	Normal
TCGA-EW-A1PH	Basal
TCGA-EW-A2FR	Her2
TCGA-EW-A423	LumA
TCGA-EW-A6SD	Her2
TCGA-GI-A2C8	LumA
TCGA-GM-A2DD	Normal
TCGA-GM-A2DH	Her2
TCGA-GM-A5PV	LumA
TCGA-GM-A5PX	LumA
TCGA-LL-A442	LumA
TCGA-LL-A5YP	Basal
TCGA-LL-A6FQ	LumA
TCGA-LL-A73Y	Basal
TCGA-LL-A7T0	LumB
TCGA-LL-A9Q3	LumA
TCGA-LQ-A4E4	LumA
TCGA-OL-A5S0	Basal
TCGA-OL-A66K	LumA
TCGA-OL-A66L	LumA
TCGA-OL-A6VO	Basal
TCGA-OL-A6VR	LumA
TCGA-PE-A5DC	LumA
TCGA-PL-A8LV	Basal
TCGA-PL-A8LY	Normal
TCGA-S3-A6ZG	LumA
TCGA-S3-A6ZH	LumA
TCGA-S3-AA17	LumB
TCGA-UU-A93S	Her2
TCGA-WT-AB41	LumA
TCGA-XX-A899	LumA
